# Supplementary material for: N-Hydroxy-N-methyl­ammonium chloride
Source: Acta Crystallogr Sect E Struct Rep Online. 2008 May 10;64(Pt 6):o1059. doi: 10.1107/S160053680801355X (PMC2961632; doi:10.1107/S160053680801355X)
Supplement: Supplementary file 1 [file e-64-o1059-sup1.cif]

##############################################################################
###                                                                        ###
###        Electronic paper (Acta Crystallographica Section E)             ###
###                                                                        ###
##############################################################################
#                                                                            #
# This CIF contains the data in a paper accepted for publication in Acta     #
# Crystallographica Section E. It conforms to the requirements of Notes      #
# for Authors for Section E, and has been peer reviewed under the auspices   #
# of the IUCr Commission on Journals.                                        #
#                                                                            #
# Full details of the Crystallographic Information File format               #
# are given in the paper "The Crystallographic Information File (CIF):       #
# a New Standard Archive File for Crystallography" by S. R. Hall, F. H.      #
# Allen and I. D. Brown [Acta Cryst. (1991), A47, 655-685].                  #
#                                                                            #
# The current version of the core CIF dictionary is obtainable from          #
# ftp://ftp.iucr.org/pub/cif_core.dic. The current version number is 2.4.    #
#                                                                            #
# Software is freely available for graphical display of the structure(s) in  #
# this CIF.  For information consult the CIF home page http://www.iucr.org/  #
# cif/home.html                                                              #
#                                                                            #
# This file may be used for bona fide research purposes within the           #
# scientific community so long as proper attribution is given to the journal # 
# article from which it was obtained.                                        #
#                                                                            #
##############################################################################
                                             
data_global
_audit_creation_method     SHELXL-97
_journal_date_recd_electronic     2008-05-06
_journal_date_accepted     2008-05-07
_journal_name_full     'Acta Crystallographica, Section E'
_journal_year     2008
_journal_volume     64
_journal_issue      6
_journal_page_first     o1059
_journal_page_last     o1059
_journal_paper_category     QO
_journal_coeditor_code     TK2270
_publ_contact_author
;
     Dr. Seik Weng Ng
     Department of Chemistry
     University of Malaya
     50603 Kuala Lumpur
     Malaysia
;
_publ_contact_author_email     seikweng@um.edu.my
_publ_contact_author_fax     '03 7967 4193'
_publ_contact_author_phone     '03 7967 6778'
_publ_section_title
;
<i>N</i>-Hydroxy-<i>N</i>-methylammonium chloride
;
loop_
    _publ_author_name
    _publ_author_address
    'Ng, Seik Weng'
;
     Department of Chemistry
     University of Malaya
     50603 Kuala Lumpur
     Malaysia
;
_publ_section_synopsis     .
data_I
_audit_creation_method     SHELXL-97
_chemical_name_systematic
;
<i>N</i>-Hydroxy-<i>N</i>-methylammonium chloride
;
_chemical_name_common     ?
_chemical_formula_moiety     'C H6 N O +, Cl -'
_chemical_formula_sum     'C H6 Cl N O'
_chemical_formula_iupac     'C H6 N O +, Cl -'
_chemical_formula_weight     83.52
_chemical_melting_point     ?
_symmetry_cell_setting     Orthorhombic
_symmetry_space_group_name_H-M     'P b c m'
_symmetry_space_group_name_Hall     '-P 2c 2b'
loop_
    _symmetry_equiv_pos_as_xyz
    'x, y, z'
    '-x, -y, z+1/2'
    'x, -y+1/2, -z'
    '-x, y+1/2, -z+1/2'
    '-x, -y, -z'
    'x, y, -z-1/2'
    '-x, y-1/2, z'
    'x, -y-1/2, z-1/2'
_cell_length_a     7.8084(3)
_cell_length_b     8.7109(3)
_cell_length_c     6.02320(10)
_cell_angle_alpha     90
_cell_angle_beta     90
_cell_angle_gamma     90
_cell_volume     409.69(2)
_cell_formula_units_Z     4
_cell_measurement_reflns_used     1402
_cell_measurement_theta_min     2.6
_cell_measurement_theta_max     28.2
_cell_measurement_temperature     100(2)
_exptl_crystal_description     Prism
_exptl_crystal_colour     Colorless
_exptl_crystal_size_max     0.25
_exptl_crystal_size_mid     0.20
_exptl_crystal_size_min     0.15
_exptl_crystal_density_diffrn     1.354
_exptl_crystal_density_meas     ?
_exptl_crystal_density_method     'not measured'
_exptl_crystal_F_000     176
_exptl_absorpt_coefficient_mu     0.728
_exptl_absorpt_correction_type     Multi-scan
_exptl_absorpt_process_details     '(SADABS; Sheldrick, 1996)'
_exptl_absorpt_correction_T_min     0.839
_exptl_absorpt_correction_T_max     0.899
_diffrn_ambient_temperature     100(2)
_diffrn_radiation_type     MoK\a
_diffrn_radiation_wavelength     0.71073
_diffrn_radiation_source     'fine-focus sealed tube'
_diffrn_radiation_monochromator     graphite
_diffrn_measurement_device_type     'Bruker SMART APEX diffractometer'
_diffrn_measurement_method     '\w scans'
_diffrn_detector_area_resol_mean     ?
_diffrn_reflns_number     3330
_diffrn_reflns_av_R_equivalents     0.029
_diffrn_reflns_av_sigmaI/netI     0.019
_diffrn_reflns_theta_min     2.6
_diffrn_reflns_theta_max     28.4
_diffrn_reflns_theta_full     28.4
_diffrn_measured_fraction_theta_max     0.995
_diffrn_measured_fraction_theta_full     0.995
_diffrn_reflns_limit_h_min     -10
_diffrn_reflns_limit_h_max     8
_diffrn_reflns_limit_k_min     -11
_diffrn_reflns_limit_k_max     11
_diffrn_reflns_limit_l_min     -8
_diffrn_reflns_limit_l_max     8
_diffrn_standards_number     0
_diffrn_standards_interval_count     0
_diffrn_standards_interval_time     0
_diffrn_standards_decay_%     0
_reflns_number_total     558
_reflns_number_gt     493
_reflns_threshold_expression     I>2\s(I)
_refine_ls_structure_factor_coef     Fsqd
_refine_ls_matrix_type     full
_refine_ls_R_factor_all     0.027
_refine_ls_R_factor_gt     0.024
_refine_ls_wR_factor_gt     0.068
_refine_ls_wR_factor_ref     0.070
_refine_ls_goodness_of_fit_ref     1.07
_refine_ls_restrained_S_all     1.07
_refine_ls_number_reflns     558
_refine_ls_number_parameters     40
_refine_ls_number_restraints     6
_refine_ls_hydrogen_treatment     refall
_refine_ls_weighting_scheme     calc
_refine_ls_weighting_details
         'calc w=1/[\s^2^(Fo^2^)+(0.0402P)^2^+0.0529P] where P=(Fo^2^+2Fc^2^)/3'
_atom_sites_solution_hydrogens     geom
_atom_sites_solution_primary     direct
_atom_sites_solution_secondary     difmap
_refine_ls_shift/su_max     0.001
_refine_ls_shift/su_mean     '<0.001'
_refine_diff_density_max     0.28
_refine_diff_density_min     -0.26
_refine_ls_extinction_method     SHELXL
_refine_ls_extinction_coef     0.150(10)
_refine_ls_extinction_expression
                                  'Fc^*^=kFc[1+0.001xFc^2^\l^3^/sin(2\q)]^-1/4^'
loop_
    _atom_type_symbol
    _atom_type_description
    _atom_type_scat_dispersion_real
    _atom_type_scat_dispersion_imag
    _atom_type_scat_source
    'C' 'C' 0.0033 0.0016
                         'International Tables Vol C Tables 4.2.6.8 and 6.1.1.4'
    'H' 'H' 0.0000 0.0000
                         'International Tables Vol C Tables 4.2.6.8 and 6.1.1.4'
    'N' 'N' 0.0061 0.0033
                         'International Tables Vol C Tables 4.2.6.8 and 6.1.1.4'
    'O' 'O' 0.0106 0.0060
                         'International Tables Vol C Tables 4.2.6.8 and 6.1.1.4'
    'Cl' 'Cl' 0.1484 0.1585
                         'International Tables Vol C Tables 4.2.6.8 and 6.1.1.4'
_computing_data_collection     'APEX2 (Bruker, 2007)'
_computing_cell_refinement     'SAINT (Bruker, 2007)'
_computing_data_reduction     'SAINT (Bruker, 2007)'
_computing_structure_solution     'SHELXS97 (Sheldrick, 2008)'
_computing_structure_refinement     'SHELXL97 (Sheldrick, 2008)'
_computing_molecular_graphics
                 'X-Seed (Barbour, 2001); OLEX (Dolomanov <i>et al.</i>,  2003)'
_computing_publication_material     'publCIF (Westrip, 2008)'
loop_
    _atom_site_type_symbol
    _atom_site_label
    _atom_site_fract_x
    _atom_site_fract_y
    _atom_site_fract_z
    _atom_site_U_iso_or_equiv
    _atom_site_adp_type
    _atom_site_calc_flag
    _atom_site_refinement_flags
    _atom_site_occupancy
    _atom_site_disorder_assembly
    _atom_site_disorder_group
    Cl Cl 0.35777(6) 0.42790(6) 0.2500 0.0433(2) Uani d S 1 . .
    O O 0.1297(2) 0.1511(2) 0.2500 0.0389(3) Uani d SD 1 . .
    N N 0.2586(2) 0.0376(2) 0.2500 0.0300(3) Uani d SD 1 . .
    C C 0.1739(3) -0.1127(3) 0.2500 0.0457(5) Uani d SD 1 . .
    H H1 0.184(3) 0.2349(17) 0.2500 0.048(6) Uiso d SD 1 . .
    H H2 0.3265(17) 0.0482(17) 0.366(2) 0.041(4) Uiso d D 1 . .
    H H3 0.2644(18) -0.190(2) 0.2500 0.048(6) Uiso d SD 1 . .
    H H4 0.1075(14) -0.121(2) 0.1170(8) 0.064(5) Uiso d D 1 . .
loop_
    _atom_site_aniso_label
    _atom_site_aniso_U_11
    _atom_site_aniso_U_22
    _atom_site_aniso_U_33
    _atom_site_aniso_U_12
    _atom_site_aniso_U_13
    _atom_site_aniso_U_23
    Cl 0.0455(3) 0.0591(4) 0.0254(3) -0.0196(2) 0.000 0.000
    O 0.0315(7) 0.0324(7) 0.0529(8) 0.0032(5) 0.000 0.000
    N 0.0282(6) 0.0336(7) 0.0282(7) 0.0016(5) 0.000 0.000
    C 0.0530(10)
               0.0330(10)
                        0.0510(10)
                                 -0.0040(10)
                                           0.000 0.000
loop_
    _geom_bond_atom_site_label_1
    _geom_bond_atom_site_label_2
    _geom_bond_site_symmetry_2
    _geom_bond_distance
    _geom_bond_publ_flag
    O N . 1.411(2) ?
    N C . 1.467(3) ?
    O H1 . 0.840(10)
                   ?
    N H2 . 0.880(10)
                   ?
    C H3 . 0.980(10)
                   ?
    C H4 . 0.960(10)
                   ?
loop_
    _geom_angle_atom_site_label_1
    _geom_angle_atom_site_label_2
    _geom_angle_atom_site_label_3
    _geom_angle_site_symmetry_1
    _geom_angle_site_symmetry_3
    _geom_angle
    _geom_angle_publ_flag
    N O H1 . . 104.5(16) ?
    O N C . . 107.70(14) ?
    O N H2 . . 110.8(10) ?
    C N H2 . . 111.3(10) ?
    N C H3 . . 107.0(12) ?
    N C H4 . . 108.0(11) ?
    H3 C H4 . . 110.0(9) ?
loop_
    _geom_hbond_atom_site_label_D
    _geom_hbond_atom_site_label_H
    _geom_hbond_atom_site_label_A
    _geom_hbond_site_symmetry_A
    _geom_hbond_distance_DH
    _geom_hbond_distance_HA
    _geom_hbond_distance_DA
    _geom_hbond_angle_DHA
    _geom_hbond_publ_flag
    O H1 Cl . 0.840(10)
                      2.160(10)
                              2.9980(10)
                                       171(2) yes
    N H2 Cl 3_556 0.880(10)
                          2.330(10)
                                  3.1241(4) 149.0(10)
                                                   yes
