# Supplementary material for: N-Hydroxy-N-methyl­ammonium chloride
Source: Acta Crystallogr Sect E Struct Rep Online. 2008 May 10;64(Pt 6):o1059. doi: 10.1107/S160053680801355X (PMC2961632; doi:10.1107/S160053680801355X)
Supplement: Supplementary file 2 [file e-64-o1059-Isup2.hkl]

# 
# h,k,l, Fc-squared, Fo-squared, sigma(Fo-squared) and status flag 
# 
data_I
_shelx_title '  Pbcm' 
_shelx_refln_list_code          4 
_shelx_F_calc_maximum      110.84 
_exptl_crystal_F_000       176.00 
_reflns_d_resolution_high  0.7483 
 
loop_ 
 _symmetry_equiv_pos_as_xyz 
 'x, y, z' 
 '-x, -y, z+1/2' 
 'x, -y+1/2, -z' 
 '-x, y+1/2, -z+1/2' 
 '-x, -y, -z' 
 'x, y, -z-1/2' 
 '-x, y-1/2, z' 
 'x, -y-1/2, z-1/2' 
 
_cell_length_a     7.8084 
_cell_length_b     8.7109 
_cell_length_c     6.0232 
_cell_angle_alpha  90.000 
_cell_angle_beta   90.000 
_cell_angle_gamma  90.000 
 
_shelx_F_squared_multiplier     1.000 
 
loop_ 
 _refln_index_h 
 _refln_index_k 
 _refln_index_l 
 _refln_F_squared_calc 
 _refln_F_squared_meas 
 _refln_F_squared_sigma 
 _refln_observed_status 
   1   0   0       54.38       71.87      1.41 o 
   2   0   0     2742.21     2817.50     62.17 o 
   3   0   0      197.88      194.20      3.70 o 
   4   0   0     1505.50     1483.04     25.38 o 
   5   0   0        1.86        1.04      0.65 o 
   6   0   0      131.31      132.28      2.88 o 
   7   0   0       53.06       50.43      2.47 o 
   8   0   0      197.69      205.89      5.88 o 
   9   0   0        0.28       -0.12      0.86 o 
  10   0   0       68.97       65.96      3.60 o 
   1   1   0      933.05      990.66     11.16 o 
   2   1   0      191.94      200.53      4.67 o 
   3   1   0      251.07      275.62      3.58 o 
   4   1   0       56.71       61.15      1.14 o 
   5   1   0      205.52      209.46      2.65 o 
   6   1   0        0.05       -0.23      0.32 o 
   7   1   0       39.52       39.90      2.08 o 
   8   1   0        7.27        7.04      0.95 o 
   9   1   0       51.45       48.66      2.02 o 
  10   1   0        0.47        0.11      0.81 o 
   0   2   0     2441.78     2288.21     37.81 o 
   1   2   0      792.85      759.48     11.37 o 
   2   2   0      568.41      563.91      6.74 o 
   3   2   0      953.90      950.36     11.37 o 
   4   2   0       11.25        9.77      0.88 o 
   5   2   0        0.43        0.88      0.67 o 
   6   2   0       12.15       10.97      0.85 o 
   7   2   0       79.15       78.73      1.92 o 
   8   2   0       22.28       22.80      1.43 o 
   9   2   0        0.15       -0.49      0.65 o 
  10   2   0       27.18       26.97      3.00 o 
   2   3   0     2201.46     2213.21     30.27 o 
   3   3   0       74.95       75.17      1.23 o 
   4   3   0      354.37      360.02      5.09 o 
   5   3   0      200.71      196.64      3.41 o 
   6   3   0       87.10       85.77      2.32 o 
   7   3   0       47.44       45.37      1.96 o 
   8   3   0       50.41       46.73      2.19 o 
   9   3   0      102.68       95.21      3.36 o 
  10   3   0        4.05        4.97      1.25 o 
   0   4   0      629.88      710.94      9.85 o 
   1   4   0      105.81      117.71      1.57 o 
   2   4   0       19.78       19.22      0.76 o 
   3   4   0      148.87      157.43      2.59 o 
   4   4   0      501.96      520.47      6.97 o 
   5   4   0       16.31       15.55      1.18 o 
   6   4   0       28.04       29.11      2.01 o 
   7   4   0        0.02        0.27      0.60 o 
   8   4   0       13.47        8.85      1.21 o 
   9   4   0        1.84        2.27      0.95 o 
   1   5   0      519.48      516.38      5.38 o 
   2   5   0      841.15      847.58     10.40 o 
   3   5   0       88.56       99.49      2.94 o 
   4   5   0       96.42      107.53      2.86 o 
   5   5   0       11.06       13.23      1.19 o 
   6   5   0      112.42      104.77      3.11 o 
   7   5   0        6.44        8.48      1.18 o 
   8   5   0       29.94       36.10      2.18 o 
   9   5   0       13.08       13.99      2.10 o 
   0   6   0      154.97      155.49      3.10 o 
   1   6   0      262.53      251.84      3.52 o 
   2   6   0        6.05        5.36      0.63 o 
   3   6   0      266.32      268.00      4.25 o 
   4   6   0       89.97       84.20      2.61 o 
   5   6   0       68.60       65.11      2.40 o 
   6   6   0       32.98       36.29      2.03 o 
   7   6   0      107.18       99.85      3.36 o 
   8   6   0        3.30        2.86      1.01 o 
   1   7   0      173.36      167.80      3.47 o 
   2   7   0       39.59       42.31      1.45 o 
   3   7   0       45.71       42.08      1.83 o 
   4   7   0        1.13        2.33      0.76 o 
   5   7   0        0.51        0.91      0.70 o 
   6   7   0       20.15       21.06      1.70 o 
   7   7   0        5.31        3.81      1.05 o 
   8   7   0        0.05       -0.62      0.80 o 
   0   8   0       49.84       45.82      2.29 o 
   1   8   0       84.24       73.74      2.54 o 
   2   8   0        8.89       11.60      0.95 o 
   4   8   0       12.99        9.96      1.22 o 
   5   8   0        0.84        1.55      0.83 o 
   6   8   0        8.11        9.49      1.36 o 
   7   8   0       27.27       26.28      2.37 o 
   1   9   0        0.45        0.15      0.60 o 
   2   9   0       84.77       83.35      3.51 o 
   3   9   0       20.84       16.52      1.88 o 
   4   9   0        0.08       -0.29      0.67 o 
   5   9   0       22.08       22.13      1.85 o 
   6   9   0       51.00       44.38      2.58 o 
   0  10   0       24.47       26.06      2.18 o 
   1  10   0        1.26        1.26      0.77 o 
   2  10   0        7.46        7.81      2.54 o 
   3  10   0        1.73        2.28      1.21 o 
   4  10   0        0.27        1.44      1.14 o 
   5  10   0       21.09       19.70      2.47 o 
   1  11   0       30.69       33.93      2.66 o 
   2  11   0        0.07       -0.06      0.97 o 
   3  11   0       11.00       12.48      1.99 o 
   1   1   1      167.37      124.49      1.18 o 
   2   1   1     3934.85     3853.29     67.82 o 
   3   1   1      562.47      582.32      5.01 o 
   4   1   1      208.90      212.97      2.36 o 
   5   1   1      441.75      455.89      4.00 o 
   6   1   1      392.25      392.87      4.00 o 
   7   1   1       20.46       18.28      0.98 o 
   8   1   1      119.92      116.24      2.64 o 
   9   1   1        9.73        9.47      0.80 o 
  10   1   1        2.66        3.72      0.75 o 
   0   2   1      723.79      790.22      7.96 o 
   1   2   1      875.99      948.71      6.90 o 
   2   2   1       17.12       20.62      0.42 o 
   3   2   1      612.84      625.45      5.44 o 
   4   2   1      260.65      245.88      3.03 o 
   5   2   1      250.24      257.66      3.29 o 
   6   2   1      139.14      128.23      2.16 o 
   7   2   1      247.10      251.01      3.17 o 
   8   2   1        0.38        0.00      0.38 o 
   9   2   1        4.00        4.12      0.72 o 
  10   2   1        3.84        4.07      0.82 o 
   1   3   1      275.44      282.89      2.14 o 
   2   3   1      330.41      351.11      2.71 o 
   3   3   1      296.50      310.29      2.64 o 
   4   3   1        1.47        1.99      0.32 o 
   5   3   1      351.78      372.68      4.45 o 
   6   3   1       15.52       14.01      1.45 o 
   7   3   1       19.98       18.84      0.91 o 
   8   3   1        7.56        9.21      0.88 o 
   9   3   1        1.89        2.68      0.69 o 
   0   4   1     1048.38     1053.66      9.98 o 
   1   4   1       90.66       84.17      0.93 o 
   2   4   1        4.88        6.45      0.50 o 
   3   4   1      138.58      134.43      1.47 o 
   4   4   1     1053.72     1063.36      9.71 o 
   5   4   1       12.51       13.77      0.75 o 
   6   4   1      229.30      228.23      3.44 o 
   7   4   1       96.89       99.82      3.53 o 
   8   4   1       19.39       20.95      1.32 o 
   9   4   1       10.04       10.65      1.02 o 
   1   5   1      116.03      117.34      1.15 o 
   2   5   1      438.37      455.26      4.24 o 
   3   5   1       25.21       21.56      1.06 o 
   4   5   1       36.47       37.01      1.61 o 
   5   5   1       18.48       17.42      0.98 o 
   6   5   1       52.35       48.91      1.49 o 
   7   5   1       38.77       41.61      1.48 o 
   8   5   1        5.91        4.32      0.75 o 
   9   5   1       30.96       27.63      1.88 o 
   0   6   1        0.92        1.25      0.36 o 
   1   6   1        7.05        7.10      0.35 o 
   2   6   1       35.49       33.74      1.14 o 
   3   6   1       54.84       53.93      1.11 o 
   4   6   1      126.08      119.68      2.49 o 
   5   6   1       24.86       22.91      1.11 o 
   6   6   1       48.67       51.83      1.62 o 
   7   6   1       12.01       15.78      1.11 o 
   8   6   1        0.04        0.13      0.56 o 
   1   7   1      280.62      282.69      2.85 o 
   2   7   1       39.59       39.95      1.01 o 
   3   7   1       98.30       91.59      2.58 o 
   4   7   1       11.99       15.22      0.94 o 
   5   7   1      188.95      188.87      3.27 o 
   6   7   1       14.60       12.45      1.00 o 
   7   7   1        1.46        1.27      0.63 o 
   8   7   1       15.76       17.63      1.29 o 
   0   8   1      313.53      302.17      4.96 o 
   1   8   1        0.23       -0.21      0.35 o 
   2   8   1       25.18       24.82      1.14 o 
   3   8   1        2.36        1.57      0.50 o 
   4   8   1       40.93       40.17      1.47 o 
   5   8   1        2.60        1.94      0.60 o 
   6   8   1        1.57        1.61      0.63 o 
   7   8   1        0.47        0.87      0.65 o 
   1   9   1        8.83        9.56      0.74 o 
   2   9   1       15.46       13.61      1.26 o 
   3   9   1        0.11        0.20      0.60 o 
   4   9   1        1.60        2.48      0.62 o 
   5   9   1       25.26       29.22      1.46 o 
   6   9   1       12.13       12.12      1.24 o 
   0  10   1       32.78       31.81      2.19 o 
   1  10   1       21.88       21.67      1.55 o 
   2  10   1        3.13        3.91      0.89 o 
   3  10   1       42.11       45.06      3.73 o 
   4  10   1        5.29        4.13      0.97 o 
   5  10   1        0.04        1.24      0.81 o 
   1  11   1       11.24       12.32      1.32 o 
   2  11   1        0.08       -0.28      0.69 o 
   3  11   1        0.39        0.53      0.78 o 
   0   0   2    12286.19    12008.90    195.92 o 
   1   0   2      100.04      100.83      1.20 o 
   2   0   2     1300.72     1290.42     11.97 o 
   3   0   2      159.55      151.53      2.14 o 
   4   0   2      876.79      860.34      9.25 o 
   5   0   2        2.20        4.37      0.48 o 
   6   0   2       98.38       93.01      2.58 o 
   7   0   2       51.28       49.11      2.00 o 
   8   0   2      161.55      165.98      4.18 o 
   9   0   2        0.05       -0.32      0.61 o 
  10   0   2       58.76       56.71      2.39 o 
   1   1   2      594.83      595.71      4.56 o 
   2   1   2       56.52       60.18      0.84 o 
   3   1   2      202.00      198.50      2.00 o 
   4   1   2       41.46       39.82      0.75 o 
   5   1   2      144.98      149.04      1.69 o 
   6   1   2        0.25       -0.21      0.27 o 
   7   1   2       34.23       34.78      1.11 o 
   8   1   2        6.57        5.30      0.70 o 
   9   1   2       41.71       41.17      2.07 o 
  10   1   2        0.23        0.30      0.64 o 
   0   2   2     1149.19     1174.16     10.20 o 
   1   2   2      404.50      392.64      3.05 o 
   2   2   2      289.78      293.94      2.55 o 
   3   2   2      538.73      517.85      4.70 o 
   4   2   2       10.16        9.49      0.48 o 
   5   2   2        1.52        2.04      0.32 o 
   6   2   2        8.28        7.98      0.56 o 
   7   2   2       63.94       67.50      2.03 o 
   8   2   2       20.74       22.14      1.24 o 
   9   2   2        0.08        0.17      0.55 o 
   1   3   2      962.16      979.93      6.92 o 
   2   3   2     1179.52     1163.25      8.65 o 
   3   3   2       86.06       86.29      1.21 o 
   4   3   2      233.86      229.43      2.43 o 
   5   3   2      161.05      164.81      2.19 o 
   6   3   2       75.07       74.95      1.53 o 
   7   3   2       42.57       46.02      1.40 o 
   8   3   2       42.27       47.07      1.56 o 
   9   3   2       86.69       80.73      2.20 o 
   1   4   2       25.74       27.46      0.55 o 
   2   4   2        8.41        9.16      0.36 o 
   3   4   2       66.62       64.32      0.96 o 
   4   4   2      323.73      328.83      3.22 o 
   5   4   2       19.06       19.09      0.92 o 
   6   4   2       24.63       22.71      1.15 o 
   7   4   2        0.03       -0.15      0.47 o 
   8   4   2        9.86       10.75      1.07 o 
   9   4   2        1.72        1.93      0.67 o 
   1   5   2      318.46      311.62      2.48 o 
   2   5   2      590.45      599.02      4.64 o 
   3   5   2       59.38       62.92      1.08 o 
   4   5   2       63.33       68.50      1.42 o 
   5   5   2       10.07       10.28      0.88 o 
   6   5   2       90.94       88.39      2.50 o 
   7   5   2        4.15        4.14      0.76 o 
   8   5   2       24.00       27.97      1.41 o 
   9   5   2       12.41       14.52      1.34 o 
   0   6   2      129.85      130.31      1.93 o 
   1   6   2      199.02      195.41      2.20 o 
   2   6   2        4.57        6.75      0.46 o 
   3   6   2      207.01      212.06      2.63 o 
   4   6   2       80.40       81.67      2.04 o 
   5   6   2       55.06       52.96      1.72 o 
   6   6   2       27.27       30.04      1.88 o 
   7   6   2       88.04       85.88      2.62 o 
   8   6   2        3.47        3.28      0.77 o 
   1   7   2      111.48      107.27      1.53 o 
   2   7   2       28.52       27.98      1.22 o 
   3   7   2       41.22       39.37      1.27 o 
   4   7   2        0.55        0.19      0.48 o 
   5   7   2        0.09        0.41      0.48 o 
   6   7   2       15.58       16.00      1.13 o 
   7   7   2        4.22        4.73      0.83 o 
   0   8   2       45.69       46.56      1.76 o 
   1   8   2       61.36       61.64      1.46 o 
   2   8   2        6.54        9.03      0.71 o 
   3   8   2      129.69      133.91      2.86 o 
   4   8   2       12.73       11.11      0.94 o 
   5   8   2        0.71        2.06      0.62 o 
   6   8   2        6.58        9.39      1.00 o 
   7   8   2       22.93       23.12      1.45 o 
   1   9   2        0.12        0.11      0.41 o 
   2   9   2       70.95       70.67      2.03 o 
   3   9   2       18.02       15.28      1.31 o 
   4   9   2        0.08       -0.01      0.58 o 
   5   9   2       19.94       19.12      1.40 o 
   6   9   2       42.15       39.73      1.96 o 
   0  10   2       18.34       21.65      2.65 o 
   1  10   2        1.02        0.95      0.61 o 
   2  10   2        6.06        7.13      1.05 o 
   3  10   2        1.36        2.20      0.88 o 
   4  10   2        0.11        0.13      0.73 o 
   1  11   2       24.00       24.13      1.68 o 
   2  11   2        0.01       -0.12      0.73 o 
   1   1   3        9.20        8.17      0.36 o 
   2   1   3     1559.45     1534.50     11.32 o 
   3   1   3      315.83      321.39      2.72 o 
   4   1   3      164.56      166.51      1.76 o 
   5   1   3      346.01      335.16      3.18 o 
   6   1   3      226.72      223.51      2.48 o 
   7   1   3       13.93       14.20      0.77 o 
   8   1   3       88.46       86.78      1.93 o 
   9   1   3        7.67        7.30      0.98 o 
   0   2   3      273.13      271.87      3.21 o 
   1   2   3      523.04      513.94      4.00 o 
   2   2   3       16.94       16.06      0.47 o 
   3   2   3      412.63      419.61      3.86 o 
   4   2   3      169.78      165.04      2.01 o 
   5   2   3      143.03      138.90      1.85 o 
   6   2   3      106.96      101.16      1.57 o 
   7   2   3      162.96      159.60      2.64 o 
   8   2   3        0.02       -0.22      0.47 o 
   9   2   3        2.06        2.44      0.87 o 
   1   3   3       99.27       89.34      1.12 o 
   2   3   3       48.00       50.30      0.90 o 
   3   3   3       99.65      104.23      1.84 o 
   4   3   3        0.13        0.33      0.28 o 
   5   3   3      198.77      206.09      2.60 o 
   6   3   3        5.16        5.58      0.51 o 
   7   3   3       19.02       18.00      0.87 o 
   8   3   3        6.37        5.74      0.78 o 
   9   3   3        0.84        1.02      0.80 o 
   0   4   3      647.40      622.18      7.15 o 
   1   4   3       95.97       94.01      1.26 o 
   2   4   3        0.08        0.13      0.19 o 
   3   4   3      155.55      154.87      1.81 o 
   4   4   3      624.04      616.86      5.83 o 
   5   4   3        7.09        6.81      0.61 o 
   6   4   3      164.07      166.85      2.90 o 
   7   4   3       76.31       76.07      2.13 o 
   8   4   3       11.86       14.45      1.22 o 
   1   5   3       85.00       87.05      1.25 o 
   2   5   3      229.39      230.64      2.40 o 
   3   5   3       26.37       24.12      1.02 o 
   4   5   3       22.98       22.87      0.85 o 
   5   5   3       16.25       15.96      1.15 o 
   6   5   3       36.88       34.48      2.11 o 
   7   5   3       27.70       26.33      1.44 o 
   8   5   3        4.36        3.52      0.95 o 
   0   6   3        2.81        2.48      0.40 o 
   1   6   3        5.28        4.93      0.38 o 
   2   6   3       14.12       12.15      0.54 o 
   3   6   3       45.42       43.96      1.13 o 
   4   6   3       88.02       87.12      1.78 o 
   5   6   3       18.85       20.94      1.47 o 
   6   6   3       38.58       41.59      1.73 o 
   7   6   3        9.90       13.69      1.20 o 
   8   6   3        0.22        0.08      0.63 o 
   1   7   3      179.49      181.75      2.30 o 
   2   7   3       47.23       48.33      1.12 o 
   3   7   3       57.02       51.94      1.30 o 
   4   7   3       10.27       13.55      0.98 o 
   5   7   3      128.37      129.66      2.95 o 
   6   7   3       13.39       13.47      1.19 o 
   7   7   3        0.60       -0.08      0.69 o 
   0   8   3      179.96      176.82      4.18 o 
   1   8   3        0.02       -0.02      0.38 o 
   2   8   3       14.61       13.88      0.86 o 
   3   8   3        0.84        1.33      0.48 o 
   4   8   3       23.73       23.55      1.40 o 
   5   8   3        2.85        0.89      0.98 o 
   6   8   3        1.64        0.83      0.65 o 
   1   9   3        7.41        8.11      0.81 o 
   2   9   3       12.86       10.76      1.02 o 
   3   9   3        0.11        0.67      0.60 o 
   4   9   3        1.80        2.54      0.77 o 
   5   9   3       19.52       20.75      1.35 o 
   0  10   3       26.01       23.67      2.99 o 
   1  10   3       14.73       13.79      1.32 o 
   2  10   3        2.40        2.26      0.84 o 
   3  10   3       28.71       31.37      3.24 o 
   0   0   4     2751.16     2764.50     46.16 o 
   1   0   4       93.95       95.01      1.72 o 
   2   0   4      317.19      313.85      4.15 o 
   3   0   4      135.12      124.52      2.26 o 
   4   0   4      359.17      356.98      4.85 o 
   5   0   4        6.68       10.19      0.80 o 
   6   0   4       50.16       49.24      1.83 o 
   7   0   4       42.54       36.72      2.06 o 
   8   0   4       91.35       95.29      5.84 o 
   9   0   4        0.00       -0.39      0.91 o 
   1   1   4      184.35      181.73      1.84 o 
   2   1   4       37.60       39.35      0.96 o 
   3   1   4       70.83       67.31      1.18 o 
   4   1   4       19.69       17.93      0.70 o 
   5   1   4       62.99       61.02      1.26 o 
   6   1   4        2.03        1.42      0.42 o 
   7   1   4       17.25       17.60      0.95 o 
   8   1   4        4.22        3.58      0.91 o 
   9   1   4       22.92       22.15      1.55 o 
   0   2   4      395.01      412.52      4.70 o 
   1   2   4      128.68      124.74      1.58 o 
   2   2   4       94.96       97.35      1.47 o 
   3   2   4      204.86      196.66      2.52 o 
   4   2   4       12.26       11.94      0.67 o 
   5   2   4        1.23        1.46      0.35 o 
   6   2   4        5.41        6.10      0.58 o 
   7   2   4       36.54       39.61      1.29 o 
   8   2   4       14.48       17.94      1.35 o 
   1   3   4      398.52      391.27      3.63 o 
   2   3   4      483.55      473.90      4.27 o 
   3   3   4       51.20       51.70      1.17 o 
   4   3   4       99.69       99.15      3.27 o 
   5   3   4       99.08       99.14      2.07 o 
   6   3   4       52.87       56.99      1.51 o 
   7   3   4       23.07       21.83      1.12 o 
   8   3   4       25.16       31.77      2.41 o 
   0   4   4       96.12      100.16      1.97 o 
   1   4   4        1.12        0.87      0.26 o 
   2   4   4        2.94        3.07      0.35 o 
   3   4   4       13.00       15.19      0.68 o 
   4   4   4      132.96      131.96      2.07 o 
   5   4   4       14.30       13.53      0.94 o 
   6   4   4       12.30       11.74      0.97 o 
   7   4   4        0.38        0.27      0.48 o 
   8   4   4        4.83        2.69      0.84 o 
   1   5   4      157.77      155.63      1.92 o 
   2   5   4      257.96      264.17      3.08 o 
   3   5   4       16.52       16.80      0.80 o 
   4   5   4       33.14       35.30      1.30 o 
   5   5   4       10.46       13.60      1.00 o 
   6   5   4       45.94       49.33      1.72 o 
   7   5   4        1.32        1.34      0.69 o 
   0   6   4       92.97       95.34      2.26 o 
   1   6   4       99.14      100.53      1.97 o 
   2   6   4        2.57        3.94      0.44 o 
   3   6   4      110.79      114.03      2.15 o 
   4   6   4       58.51       57.71      1.56 o 
   5   6   4       28.45       25.53      1.75 o 
   6   6   4       16.25       20.68      1.30 o 
   7   6   4       50.38       49.35      2.37 o 
   1   7   4       47.11       47.50      1.16 o 
   2   7   4       12.57       12.29      0.70 o 
   3   7   4       25.52       24.97      1.12 o 
   4   7   4        0.53        0.46      0.51 o 
   5   7   4        0.05       -0.28      0.54 o 
   6   7   4        8.68        8.94      1.14 o 
   0   8   4       32.51       33.16      1.85 o 
   1   8   4       32.03       33.49      1.32 o 
   2   8   4        4.03        4.66      0.65 o 
   3   8   4       70.11       74.60      2.00 o 
   4   8   4        9.52        9.97      1.00 o 
   5   8   4        0.34        0.64      0.69 o 
   1   9   4        0.04       -0.47      0.59 o 
   2   9   4       39.59       40.56      3.18 o 
   3   9   4       12.58       11.52      1.54 o 
   4   9   4        0.07        0.11      0.76 o 
   0  10   4        9.22       12.05      2.60 o 
   1  10   4        0.41        1.44      0.81 o 
   1   1   5       30.45       28.08      1.36 o 
   2   1   5      531.26      522.92      5.51 o 
   3   1   5      122.48      118.37      2.24 o 
   4   1   5       64.47       64.91      1.60 o 
   5   1   5      184.21      182.07      2.97 o 
   6   1   5      104.78      109.55      2.90 o 
   7   1   5        6.59        6.30      0.72 o 
   8   1   5       44.05       42.92      2.76 o 
   0   2   5      168.31      159.53      3.37 o 
   1   2   5      156.71      149.21      2.30 o 
   2   2   5        5.22        6.00      0.59 o 
   3   2   5      158.54      155.97      2.58 o 
   4   2   5      114.71      114.80      2.21 o 
   5   2   5       49.97       46.58      1.57 o 
   6   2   5       50.11       51.93      1.55 o 
   7   2   5       76.17       77.39      2.38 o 
   1   3   5       22.54       20.33      1.18 o 
   2   3   5        4.50        4.62      0.54 o 
   3   3   5       29.48       27.19      1.11 o 
   4   3   5        0.83        1.55      0.46 o 
   5   3   5       74.89       79.74      1.89 o 
   6   3   5        0.78        0.45      0.60 o 
   7   3   5       10.84        9.83      1.32 o 
   0   4   5      265.12      251.78      5.46 o 
   1   4   5       60.02       58.47      1.30 o 
   2   4   5        0.47        0.60      0.34 o 
   3   4   5       98.08       96.45      2.12 o 
   4   4   5      266.52      265.06      4.56 o 
   5   4   5        4.43        2.37      0.67 o 
   6   4   5       78.86       83.81      3.06 o 
   7   4   5       44.70       43.30      2.38 o 
   1   5   5       40.90       38.66      1.16 o 
   2   5   5      107.99      106.85      2.11 o 
   3   5   5       13.88       13.63      0.99 o 
   4   5   5        9.04       10.79      1.34 o 
   5   5   5       10.39       11.75      1.32 o 
   6   5   5       20.79       22.06      1.55 o 
   0   6   5        1.25        0.40      0.57 o 
   1   6   5        4.17        4.17      0.61 o 
   2   6   5        4.31        3.70      0.61 o 
   3   6   5       23.77       23.91      1.53 o 
   4   6   5       38.00       43.08      1.88 o 
   5   6   5        6.79        5.94      1.00 o 
   6   6   5       22.39       25.96      1.94 o 
   1   7   5       80.62       84.64      2.42 o 
   2   7   5       34.28       34.80      1.90 o 
   3   7   5       25.01       23.47      1.35 o 
   4   7   5        6.14        9.07      1.13 o 
   5   7   5       61.04       66.59      2.71 o 
   0   8   5       75.86       69.62      3.52 o 
   1   8   5        0.44        0.56      0.63 o 
   2   8   5        6.51        5.88      0.92 o 
   3   8   5        0.00        0.15      0.63 o 
   1   9   5        3.96        4.58      1.21 o 
   0   0   6      828.38      825.95     16.68 o 
   1   0   6       62.09       59.97      2.16 o 
   2   0   6       89.79       86.62      3.21 o 
   3   0   6       99.58      100.28      3.34 o 
   4   0   6      139.74      145.95      4.73 o 
   5   0   6        2.85        3.04      1.01 o 
   6   0   6       20.24       19.12      2.27 o 
   1   1   6       53.85       55.32      1.47 o 
   2   1   6       34.43       32.03      1.35 o 
   3   1   6       17.14       15.36      1.09 o 
   4   1   6        7.98        9.29      0.93 o 
   5   1   6       22.41       22.17      1.33 o 
   6   1   6        2.96        2.81      0.75 o 
   0   2   6      174.39      177.16      3.95 o 
   1   2   6       47.19       49.12      1.50 o 
   2   2   6       36.56       32.25      1.21 o 
   3   2   6       83.73       83.06      1.97 o 
   4   2   6        9.80       12.01      0.95 o 
   5   2   6        0.21        1.03      0.52 o 
   6   2   6        3.31        3.42      0.78 o 
   1   3   6      163.17      164.39      2.67 o 
   2   3   6      216.05      211.22      3.15 o 
   3   3   6       19.05       17.82      1.06 o 
   4   3   6       38.39       36.75      1.44 o 
   5   3   6       48.86       48.07      1.90 o 
   6   3   6       27.71       31.88      2.93 o 
   0   4   6       26.45       26.10      2.06 o 
   1   4   6        0.01        0.05      0.38 o 
   2   4   6        1.78        2.55      0.54 o 
   3   4   6        1.94        2.44      0.59 o 
   4   4   6       45.57       45.59      1.91 o 
   5   4   6        6.84        6.27      0.98 o 
   1   5   6       80.31       85.83      1.89 o 
   2   5   6       95.22       96.55      2.39 o 
   3   5   6        2.77        3.88      0.81 o 
   4   5   6       17.14       17.36      1.38 o 
   5   5   6        8.02       10.74      1.40 o 
   0   6   6       51.45       52.51      2.50 o 
   1   6   6       38.66       34.79      1.42 o 
   2   6   6        1.15        1.51      0.58 o 
   3   6   6       46.27       51.34      2.35 o 
   4   6   6       31.81       31.74      2.77 o 
   1   7   6       17.64       17.50      1.54 o 
   2   7   6        3.42        2.86      0.89 o 
   3   7   6       11.61       13.34      3.25 o 
   1   1   7       19.37       21.81      1.18 o 
   2   1   7      164.65      163.92      3.34 o 
   3   1   7       45.51       44.43      1.87 o 
   4   1   7       19.16       22.68      1.62 o 
   5   1   7       75.73       77.54      2.87 o 
   0   2   7       74.42       69.31      2.57 o 
   1   2   7       46.17       44.51      2.04 o 
   2   2   7        1.18        1.15      0.55 o 
   3   2   7       52.57       54.35      2.87 o 
   4   2   7       53.50       54.03      2.15 o 
   1   3   7        3.56        3.97      0.72 o 
   2   3   7        0.10        0.08      0.51 o 
   3   3   7        8.06       10.72      1.01 o 
   4   3   7        0.61        1.24      0.63 o 
   0   4   7       85.80       87.85      3.39 o 
   1   4   7       26.49       27.17      1.50 o 
   2   4   7        0.14        0.03      0.47 o 
   3   4   7       42.22       46.19      3.77 o 
   1   5   7       17.01       17.93      1.23 o 
   2   5   7       39.18       36.80      2.33 o 
   0   0   8      228.31      223.40      7.48 o 
   1   0   8       28.18       29.81      2.41 o 
                                                 
